# Supplementary material for: Adjacent segment degeneration or disease after cervical total disc replacement: a meta-analysis of randomized controlled trials
Source: J Orthop Surg Res. 2018 Oct 3;13:244. doi: 10.1186/s13018-018-0940-9 (PMC6169069; doi:10.1186/s13018-018-0940-9)
Supplement: Supplementary file 2 — File S1. Original data of 11 included articles. (ZIP 12 mb) [file 13018_2018_940_MOESM2_ESM.zip]

Archive with 13 entries (11 files):
- 11 included articles and original data referred in this article/
- 11 included articles and original data referred in this article/11 included articles/
- 11 included articles and original data referred in this article/11 included articles/17 Jawahar, A(US).pdf
- 11 included articles and original data referred in this article/11 included articles/22 Sasso, R C(US).pdf
- 11 included articles and original data referred in this article/11 included articles/23 Coric, D(US).pdf
- 11 included articles and original data referred in this article/11 included articles/24 Nunley, P D(US).pdf
- 11 included articles and original data referred in this article/11 included articles/25 Wei, TIAN(CHA).pdf
- 11 included articles and original data referred in this article/11 included articles/26 Tao,guan(CHA).pdf
- 11 included articles and original data referred in this article/11 included articles/27 Li, Zhonghaiú¿CHAú⌐.pdf
- 11 included articles and original data referred in this article/11 included articles/28 Burkus, J K(US).pdf
- 11 included articles and original data referred in this article/11 included articles/29 Zhang, H Xú¿CHAú⌐.pdf
- 11 included articles and original data referred in this article/11 included articles/30 Davis, R J(US).pdf
- 11 included articles and original data referred in this article/11 included articles/31 Phillips, F M(US).pdf
